# Supplementary material for: Impact of ultra-low temperature storage on serum sIgE detection and allergic disease biobank feasibility
Source: Sci Rep. 2023 Nov 27;13:20814. doi: 10.1038/s41598-023-47915-x (PMC10682422; doi:10.1038/s41598-023-47915-x)
Supplement: Supplementary file 1 — Supplementary Table S1. [file 41598_2023_47915_MOESM1_ESM.xlsx]

## Sheet: Table 1
Table S1.IgE-concentrations before and after freezing .
sIgE	Group	Level_pre	Level_post	Level	pre-storage (kU/L)	post-storage (kU/L)	Change rate
d1	G10	Class 1	Class 1	Low level	0.69	0.6	-0.130435
d1	G10	Class 4	Class 4	Medium level	35.8	27.47	-0.232682
d1	G10	Class 5	Class 4	High level	69.2	42.6	-0.384393
d1	G5	Class 2	Class 2	Low level	2.16	1.85	-0.143519
d1	G5	Class 3	Class 3	Medium level	15.8	15.71	-0.0056962
d1	G5	Class 5	Class 6	High level	99.6	101.33	0.0173695
d1	G3	Class 2	Class 2	Low level	1.93	1.53	-0.207254
d1	G3	Class 4	Class 4	Medium level	40.66	26.69	-0.343581
d1	G3	Class 5	Class 5	High level	62.84	75.46	0.200827
e5	G10	Class 1	Class 1	Low level	0.55	0.56	0.0181818
e5	G10	Class 3	Class 3	Medium level	5.19	4.5	-0.132948
e5	G10	Class 5	Class 5	High level	77.7	57.05	-0.265766
e5	G5	Class 2	Class 2	Low level	2.09	1.92	-0.0813397
e5	G5	Class 3	Class 3	Medium level	7.97	8.26	0.0363864
e5	G3	Class 2	Class 0	Low level	2.86	0.06	-0.979021
e5	G3	Class 3	Class 0	Low level	3.52	0.03	-0.991477
e5	G3	Class 5	Class 5	High level	82.75	73.87	-0.107311
m3	G10	Class 1	Class 1	Low level	0.42	0.58	0.380952
m3	G10	Class 4	Class 4	Medium level	22	26.53	0.205909
m3	G10	Class 5	Class 5	High level	85.2	57.91	-0.320305
m3	G5	Class 2	Class 2	Low level	1.35	0.83	-0.385185
m3	G5	Class 4	Class 4	Medium level	30.6	45.25	0.478758
m3	G5	Class 5	Class 5	High level	64.4	68.05	0.056677
m3	G3	Class 2	Class 2	Low level	1.32	1.58	0.19697
m3	G3	Class 3	Class 3	Medium level	4.95	5	0.010101
m3	G3	Class 5	Class 5	High level	62.83	72.41	0.152475
i6	G10	Class 2	Class 2	Low level	1.31	1.5	0.145038
i6	G10	Class 3	Class 3	Medium level	7.44	5.6	-0.247312
i6	G5	Class 3	Class 3	Medium level	2.14	3	0.401869
i6	G5	Class 4	Class 5	Medium level	42.8	54.52	0.273832
i6	G3	Class 2	Class 2	Low level	2.03	2.39	0.17734
i6	G3	Class 3	Class 3	Medium level	4.55	5.34	0.173626
i6	G3	Class 5	Class 5	High level	94.85	76.22	-0.196415
f2	G10	Class 2	Class 2	Low level	2.43	2.4	-0.0123457
f2	G10	Class 3	Class 3	Medium level	11.4	12.91	0.132456
f2	G10	Class 5	Class 5	High level	80.6	79.57	-0.0127792
f2	G5	Class 2	Class 2	Low level	1.53	1.44	-0.0588235
f2	G5	Class 3	Class 3	Medium level	12.1	10.62	-0.122314
f2	G3	Class 2	Class 2	Low level	1.56	1.55	-0.00641026
f2	G3	Class 3	Class 3	Medium level	9.2	9.63	0.0467391
d1: House dust mite; e5: Dog hair; m3: Mold; i6: Cockroach; f2: Milk.
G3: samples stored for 3 years; G5: samples stored for 5 years; G10: samples stored for 10 years
High level: samples of level 0-2; Medium level: level 3-4; Low level: level 5-6.
